# Supplementary material for: Anti-Invasive and Anti-Migratory Effects of Ononin on Human Osteosarcoma Cells by Limiting the MMP2/9 and EGFR-Erk1/2 Pathway
Source: Cancers (Basel). 2023 Jan 26;15(3):758. doi: 10.3390/cancers15030758 (PMC9913877; doi:10.3390/cancers15030758)
Supplement: Supplementary file 1 [file cancers-15-00758-s001.zip]

Archive with 1 entries (1 files):
- cancers-2148129-supplementary.pdf
